# Supplementary material for: Data-Mining Methodology to Improve the Scientific Production Quality in Turkey Meat and Carcass Characterization Studies
Source: Animals (Basel). 2024 Jul 19;14(14):2107. doi: 10.3390/ani14142107 (PMC11273658; doi:10.3390/ani14142107)
Supplement: Supplementary file 1 [file animals-14-02107-s001.zip]

Archive with 3 entries (2 files):
- animals-3088178-supplementary/
- animals-3088178-supplementary/Supplementary Figure S1.pdf
- animals-3088178-supplementary/Supplementary Table S1.pdf
